# Supplementary material for: Obesity-Induced Cellular Senescence Drives Anxiety and Impairs Neurogenesis
Source: Cell Metab. 2019 May 7;29(5):1061–1077.e8. doi: 10.1016/j.cmet.2018.12.008 (PMC6509403; doi:10.1016/j.cmet.2018.12.008)
Supplement: Table S1. Statistics Table, Related to Figures 1–7 and S1–S7 [file mmc2.xlsx]

## Sheet: Sheet1
					*1 event censored due to a technical error
	for n>7 D'Agostino & Pearson normality test; for 8>n>3 Shapiro-Wilk normality test
Figure	p-value in Normality tests	p-value in F test	test	Groups analysed	n per group	p-value	t, df	Mann-Whitney U	Pearson r	Spearman r
1B	0.6611, 0.7359	0.6753	two-tailed t-test	Chow vs. HFD	26, 30	0.022	t=2.359 df=54
1C	0.0312, 0.4295		two-tailed Mann–Whitney U test	Chow vs. HFD	26, 30	0.0006		187
1D	0.7359		Correlation (Pearson)	HFD	30	0.9463			0.01285
1E	0.4295		Correlation (Pearson)	HFD	30	0.8284			0.04131
1G	0.0619, 0.9949	0.0044	two-tailed Welch's t-test	Chow vs. HFD	26, 30	0.048	t=2.045 df=36.66
1H	0.0010, 0.0043		two-tailed Mann–Whitney U test	Chow vs. HFD	26, 30	0.0209		230
1I	0.0006		Correlation (Spearman)	HFD	30	0.4998				-0.1282
1J	<0.0001		Correlation (Spearman)	HFD	30	0.9725				-0.006569
S1A	0.3409 0.8902	0.0445	two-tailed Welch's t-test	Chow vs. HFD	26, 30	<0.0001	t=17.66 df=42.94
S1B	0.0759 0.5652	<0.0001	two-tailed Welch's t-test	Chow vs. HFD	26, 30	<0.0001	t=11.54 df=33.37
S1C	0.4889, 0.1506	0.0102	two-tailed Welch's t-test	Chow vs. HFD	26, 30	0.0088	t=2.754 df=39.91
S1D	0.2776, <0.0001		two-tailed Mann–Whitney U test	Chow vs. HFD	26, 30	0.0552		273
S1E	0.1506		Correlation (Pearson)	HFD	30	0.7228			-0.06757
S1F	<0.0001		Correlation (Spearman)	HFD	30	0.2945				-0.1979
S1G	0.7359		Correlation (Pearson)	HFD	30	0.8829			0.02809
S1H	0.4295		Correlation (Pearson)	HFD	30	0.4548			0.1418
S1I	0.1506		Correlation (Pearson)	HFD	30	0.2929			0.1985
S1J	<0.0001		Correlation (Spearman)	HFD	30	0.7339				0.06474
S1K	0.0006		Correlation (Spearman)	HFD	30	0.5687				0.1083
S1L	<0.0001		Correlation (Spearman)	HFD	30	0.8117				0.0454
2C	0.0152, 0.9626		planned two-tailed Mann–Whitney U test	HFD veh vs. HFD AP	15, 15	0.0453		64
2C	0.7587, 0.0152		planned two-tailed Mann–Whitney U test	chow veh vs. HFD veh	13, 15	0.0037		36
2D	0.0016, 0.7975		planned two-tailed Mann–Whitney U test	HFD veh vs. HFD AP	15, 15	0.0463		64.5
2D	0.1190, 0.0016		planned two-tailed Mann–Whitney U test	chow veh vs. HFD veh	13, 15	<0.0001		10.5
2F	0.4888, 0.5786	0.8459	planned two-tailed t-test	HFD veh vs. HFD AP	14*, 15	0.0452	t=2.1 df=27
2F	0.0439, 0.4888		planned two-tailed Mann–Whitney U test	chow veh vs. HFD veh	13, 14*	0.0001		17.5
2G	0.0273, 0.0005		planned two-tailed Mann–Whitney U test	HFD veh vs. HFD AP	14*, 15	0.0472		59.5
2G	0.4815, 0.0273		planned two-tailed Mann–Whitney U test	chow veh vs. HFD veh	13, 14*	0.001		26
2I	0.2915, 0.0531	0.3798	planned two-tailed t-test	db/db V vs db/db DQ	12, 11	0.0068	t=3.001 df=21
2I	0.1872, 0.2915	0.0133	planned two-tailed t-test	db/+ V vs. db/db V	7, 12	0.0562	t=2.269 df=7.259
2J	0.0003, 0.0912		planned two-tailed Mann–Whitney U test	db/db V vs db/db DQ	12, 11	0.009		24.5
2J	0.0409, 0.0003		planned two-tailed Mann–Whitney U test	db/+ V vs. db/db V	7, 12	<0.0001		1
2K	0.1531, 0.0386		two-tailed Mann–Whitney U test	db/db V vs db/db AP	16, 16	0.0106		61
2L	<0.0001, <0.0001		two-tailed Mann–Whitney U test	db/db V vs db/db AP	16, 16	0.1096		85.5
S2A left	0.2793, 0.3554	0.1376	planned two-tailed t-test	base HFD veh vs. HFD AP	15, 15	0.2245	t=1.242 df=28
S2A left	0.4482, 0.2793,	0.006	planned two-tailed Welch's t-test	base chow veh vs. HFD veh	13, 15	<0.0001	t=11.58 df=16.16
S2A right	0.0580, 0.7483	0.2801	planned two-tailed t-test	after 3rd HFD veh vs. HFD AP	15, 15	0.9618	t=0.04832 df=28
S2A right	0.4579, 0.0580	0.4674	planned two-tailed t-test	after 3rd chow veh vs. HFD veh	13, 15	<0.0001	t=9.379 df=26
S2B	0.3532, 0.0192		planned two-tailed Mann–Whitney U test	HFD veh vs. HFD AP	15, 15	0.0264		59
S2B	0.3547, 0.3532	0.0945	planned two-tailed t-test	chow veh vs. HFD veh	13, 15	0.0039	t=3.163 df=26
S2C	0.5109, 0.1266	0.0733	planned two-tailed t-test	HFD veh vs. HFD AP	15, 15	0.4176	t=0.8227 df=28
S2C	0.4873, 0.5109	0.0434	planned two-tailed Welch's t-test	chow veh vs. HFD veh	13, 15	0.0054	t=3.152 df=18.3
S2D	0.9790, 0.5538	0.4847	planned two-tailed t-test	HFD veh vs. HFD AP	14*, 15	0.118	t=1.615 df=27
S2D	0.4561, 0.9790	0.0262	planned two-tailed Welch's t-test	chow veh vs. HFD veh	13, 14*	0.1442	t=1.528 df=17.73
S2E	0.8314, 0.3049	0.0147	planned two-tailed Welch's t-test	HFD veh vs. HFD AP	14*, 15	0.0617	t=1.976 df=20.69
S2E	0.3734, 0.8314	0.0144	planned two-tailed Welch's t-test	chow veh vs. HFD veh	13, 14*	0.5732	t=0.5744 df=17.04
S2F	0.3355, 0.0388		planned two-tailed Mann–Whitney U test	HFD veh vs. HFD AP	9, 10	0.8421		42
S2F	0.7531, 0.3355	0.1705	planned two-tailed t-test	chow veh vs. HFD veh	5, 9	0.9934	t=0.008395 df=12
S2G			two way-ANOVA (treatment effect)	HFD veh vs. HFD AP	6, 8	0.4713
S2H			two way-ANOVA (treatment effect)	HFD veh vs. HFD AP	6, 8	0.685
S2I left	0.2998, 0.7627	0.405	planned two-tailed t-test	base db/db V vs db/db DQ	12, 11	0.7449	t=0.3297 df=21
S2I left	0.4233, 0.2998	0.1048	planned two-tailed t-test	base db/+ V vs db/db V	8, 12	<0.0001	t=14.59 df=18
S2I right	0.5916, 0.4947	0.5815	planned two-tailed t-test	after 3rd db/db V vs db/db DQ	11, 11	0.8327	t=0.214 df=20
S2I right	0.7260, 0.5916	0.0258	planned two-tailed Welch's t-test	after 3rd db/+ V vs db/db V	7, 11	<0.0001	t=15.58 df=13.78
S2J	0.6621, 0.3276	0.1657	planned two-tailed t-test	db/db V vs db/db DQ	12, 11	0.3654	t=0.9251 df=21
S2J	0.3068, 0.6621	0.0013	planned two-tailed Welch's t-test	db/+ V vs db/db V	7, 11	<0.0001	t=13.85 df=6.713
S2K	0.0655, 0.0728	0.4285	planned two-tailed t-test	db/db V vs db/db DQ	12, 11	0.8869	t=0.1439 df=21
S2K	0.1014, 0.0655	0.3449	planned two-tailed t-test	db/+ V vs db/db V	7, 11	0.0006	t=4.173 df=18
S2L	0.2396 0.1363	0.7322	two-tailed t-test	db/db V vs db/db AP	9, 8	0.9353	t=0.08256 df=15
S2M	0.2475, 0.1507	0.981	two-tailed t-test	db/db V vs db/db AP	9, 8	0.7322	t=0.3487 df=15
S2N	0.3405, 0.0101		two-tailed Mann–Whitney U test	db/db V vs db/db AP	16, 16	0.2542		97
S2O	<0.0001, 0.0016		two-tailed Mann–Whitney U test	db/db V vs db/db AP	11, 11	0.7955		56
S2P	0.3412		Correlation (Pearson)	HFD veh and HFD AP	30	0.3535			-0.1755
S2R	0.0543		Correlation (Pearson)	db/db V and db/db DQ	23	0.7176			0.07974
S2S	0.0054		Correlation (Spearman)	db/db V and db/db AP	31	0.8887				0.02621
3A	0.3445, 0.7795	0.435	planned two-tailed t-test	HFD veh vs. HFD AP	7, 7	<0.0001	t=5.739 df=12
3A	0.5923, 0.3445	0.3665	planned two-tailed t-test	chow veh vs. HFD veh	6, 7	0.0002	t=5.563 df=11
3B	0.7897, 0.1823	0.867	planned two-tailed t-test	HFD veh vs. HFD AP	7, 8	0.0208	t=2.631 df=13
3B	0.0270, 0.7897		planned two-tailed Mann–Whitney U test	chow veh vs. HFD veh	6, 7	0.0221		5
3C	0.3785, 0.5367	0.1343	planned two-tailed t-test	HFD veh vs. HFD AP	7, 8	0.0121	t=2.913 df=13
3C	0.9061, 0.3785	0.7963	planned two-tailed t-test	chow veh vs. HFD veh	6, 7	<0.0001	t=9.495 df=11
3E	0.0904, 0.3164	0.7576	planned two-tailed t-test	db/db V vs db/db DQ	12, 11	0.0206	t=2.504 df=21
3E	0.3741, 0.0904	0.3423	planned two-tailed t-test	db/+ V vs db/db V	7, 12	<0.0001	t=5.615 df=17
3F	0.8487, 0.7710	0.2728	planned two-tailed t-test	db/db V vs db/db DQ	12, 11	<0.0001	t=5.937 df=21
3F	0.9568, 0.8487	0.4622	planned two-tailed t-test	db/+ V vs db/db V	6, 12	0.0189	t=2.612 df=16
3I	0.0502		Correlation (Pearson)	chow and HFD	25	0.0188			-0.4663
3J	0.0049		Correlation (Spearman)	chow and HFD	29	0.079			-0.3507
3K	0.0474		Correlation (Spearman)	chow and HFD	29	0.0325			-0.4205
3M left	0.3159, 0.6345	0.7169	planned two-tailed t-test	young vs senescent	6, 6	0.16	t=1.518 df=10
3M right	0.1992, 0.9329	0.0525	planned two-tailed t-test	young vs senescent	6, 6	0.5315	t=0.8496 df=10
3N left	0.1115, 0.0826	0.9302	planned two-tailed t-test	young vs senescent	6, 6	0.6102	t=0.5262 df=10
3N right	0.2493, 0.0913	0.019	planned two-tailed Welch's t-test	young vs senescent	6, 6	0.4288	t=0.8496 df=5.884
3O left	0.7360, 0.6450	0.317	planned two-tailed t-test	young vs senescent	6, 6	0.1029	t=1.795 df=10
3O right	0.7429, 0.6202	0.0603	planned two-tailed t-test	young vs senescent	6, 6	0.0327	t=2.477 df=10
3P	0.6164, 0.3675	<0.0001	two-tailed Welch's t-test	vehicle vs CXCL1	10, 9	0.0013	t=3.842 df=17
3Q	0.4359, 0.8808	0.8991	two-tailed t-test	vehicle vs CXCL1	10, 10	0.3313	t=0.9984 df=18
3R	0.2882, 0.5172	0.0197	two-tailed Welch's t-test	vehicle vs Reparixin	12, 12	0.2582	t=1.173 df=15.68
S3A	0.9821, 0.5353	0.9235	planned two-tailed t-test	HFD veh vs. HFD AP	7, 8	0.6041	t=0.5318 df=12.61
S3A	0.3607, 0.9821	0.0443	planned two-tailed Welch's t-test	chow veh vs. HFD veh	6, 7	0.0024	t=4.419 df=7.81
S3B	0.0885, 0.8912	0.0344	planned two-tailed Welch's t-test	HFD veh vs. HFD AP	7, 8	0.3943	t=0.8931 df=9.293
S3B	0.5945, 0.0885	0.4962	planned two-tailed t-test	chow veh vs. HFD veh	6, 7	0.0014	t=4.224 df=11
S3C	0.0085		Correlation (Spearman)	chow and HFD	27	0.0115				-0.4968
S3D	0.0342		Correlation (Spearman)	db/+ and db/db	37	0.6544				-0.0761
S3E	<0.0001		Correlation (Spearman)	db/+ and db/db	37	0.0276				-0.3672
S3F	0.25		Correlation (Pearson)	chow and HFD	27	0.7314			0.06926
S3G	0.0638		Correlation (Pearson)	chow and HFD	24	0.0936			-0.35
S3H	0.098		Correlation (Pearson)	chow and HFD	27	0.3648			-0.1815
S3I left	0.5382, 0.7412	0.624	planned two-tailed t-test	young vs senescent	6, 6	0.1662	t=1.493 df=10
S3I right	0.4446, 0.5668	0.8099	planned two-tailed t-test	young vs senescent	6, 6	0.8805	t=0.1542 df=10
S3J left	0.1107, 0.4551	0.3345	planned two-tailed t-test	young vs senescent	6, 6	0.7508	t=0.3265 df=10
S3J right	0.2901, 0.0630	0.294	planned two-tailed t-test	young vs senescent	6, 6	0.9149	t=0.1096 df=10
S3K	<0.0001, 0.8039		two-tailed Mann–Whitney U test	vehicle vs CXCL1	10, 10	0.6305		43
S3L	0.5343, 0.7630	0.0519	two-tailed t-test	vehicle vs CXCL1	10, 10	0.6295	t=0.4908 df=18
S3M	0.0436, 0.8331		two-tailed Mann–Whitney U test	vehicle vs CXCL1	10, 10	0.7391		45
S3N	0.0017, 0.1786		two-tailed Mann–Whitney U test	vehicle vs Reparixin	12, 12	>0.9999		72
S3O	0.0004, <0.0001		two-tailed Mann–Whitney U test	vehicle vs Reparixin	12, 12	0.0145		30
S3P	0.3136, 0.4553	0.6908	two-tailed t-test	vehicle vs Reparixin	12, 12	0.0239
4A Cortex	0.4693, 0.7720	0.5827	planned two-tailed t-test	HFD veh vs. HFD AP	7, 8	0.0246	t=2.54 df=13
4A Cortex	0.8155, 0.4693	0.3469	planned two-tailed t-test	chow veh vs. HFD veh	6, 7	0.5277	t=0.6522 df=11
4A Cereb	0.1245, 0.7560	0.6982	planned two-tailed t-test	HFD veh vs. HFD AP	7, 8	0.2344	t=1.247 df=13
4A Cereb	0.1582, 0.1245	0.0212	planned two-tailed Welch's t-test	chow veh vs. HFD veh	6, 7	0.2777	t=1.173 df=7.313
4A Hippo	0.4952, 0.0031		planned two-tailed Mann–Whitney U test	HFD veh vs. HFD AP	7, 8	0.9551		27
4A Hippo	0.1651, 0.4952	0.0498	planned two-tailed Welch's t-test	chow veh vs. HFD veh	6, 7	0.0464	t=2.359 df=7.905
4B Cortex	0.0194, 0.5516		planned two-tailed Mann–Whitney U test	HFD veh vs. HFD AP	7, 8	0.4634		21
4B Cortex	0.1654, 0.0194		planned two-tailed Mann–Whitney U test	chow veh vs. HFD veh	6, 7	0.4452		15
4B Cereb	0.2218, 0.6930	0.0594	planned two-tailed t-test	HFD veh vs. HFD AP	7, 8	0.1053	t=1.741 df=13
4B Cereb	0.3698, 0.2218	0.9271	planned two-tailed t-test	chow veh vs. HFD veh	6, 7	0.6699	t=0.4379 df=11
4B Hippo	0.1538, 0.9954	0.4056	planned two-tailed t-test	HFD veh vs. HFD AP	7, 8	0.2857	t=1.113 df=13
4B Hippo	0.0916, 0.1538	0.1312	planned two-tailed t-test	chow veh vs. HFD veh	6, 7	0.372	t=0.9306 df=11
4C Cortex	0.2252, 0.8610	0.001	planned two-tailed Welch's t-test	HFD veh vs. HFD AP	7, 8	0.3476	t=1.056 df=4.235
4C Cortex	0.6289, 0.2252	0.1161	planned two-tailed t-test	chow veh vs. HFD veh	5, 5	0.9729	t=0.03504 df=8
4C Cereb	0.4117, 0.6341	0.2004	planned two-tailed t-test	HFD veh vs. HFD AP	7, 8	0.4078	t=0.8641 df=10
4C Cereb	0.9975, 0.4117	0.0798	planned two-tailed t-test	chow veh vs. HFD veh	5, 4	0.355	t=0.9903 df=7
4C Hippo	0.5582, 0.6795	0.3628	planned two-tailed t-test	HFD veh vs. HFD AP	7, 8	0.2044	t=1.342 df=12
4C Hippo	0.9709, 0.5582	0.81	planned two-tailed t-test	chow veh vs. HFD veh	5, 6	0.5426	t=0.6328 df=9
4D Cortex	0.0409, 0.1986		planned two-tailed Mann–Whitney U test	HFD veh vs. HFD AP	6, 8	0.7296		21
4D Cortex	0.7968, 0.0409		planned two-tailed Mann–Whitney U test	chow veh vs. HFD veh	5, 6	0.9307		14
4D Cereb	0.2820, 0.6513	0.0636	planned two-tailed t-test	HFD veh vs. HFD AP	6, 8	0.2033	t=1.346 df=12
4D Cereb	0.6990, 0.2820	0.0182	planned two-tailed Welch's t-test	chow veh vs. HFD veh	5, 6	0.3606	t=0.9935 df=5.722
4D Hippo	0.2839, 0.6895	0.0006	planned two-tailed Welch's t-test	HFD veh vs. HFD AP	6, 8	0.1956	t=1.48 df=5.317
4D Hippo	0.1129, 0.2839	0.6071	planned two-tailed t-test	chow veh vs. HFD veh	5, 6	0.9443	t=0.07184 df=9
4F	0.2351, 0.9940	0.0691	planned two-tailed t-test	HFD veh vs. HFD AP	6, 8	0.014	t=2.874 df=12
4F	0.0778, 0.2351	0.1091	planned two-tailed t-test	chow veh vs. HFD veh	5, 6	0.0535	t=2.221 df=9
4G	0.3718, 0.9747	0.3997	planned two-tailed t-test	HFD veh vs. HFD AP	6, 8	0.0129	t=2.918 df=12
4G	0.2671, 0.3718	0.2416	planned two-tailed t-test	chow veh vs. HFD veh	5, 6	0.0275	t=2.627 df=9
4H	0.3241, 0.6750	0.0612	planned two-tailed t-test	HFD veh vs. HFD AP	5, 8	0.0027	t=3.854 df=11
4H	0.2509, 0.3241	0.0162	planned two-tailed Welch's t-test	chow veh vs. HFD veh	4, 5	0.0147	t=3.943 df=4.298
5B	0.2731, 0.3069	0.0606	two-tailed t-test	Chow vs. HFD	5, 8	0.0009	t=4.48 df=11
5E	0.2422, 0.4906	0.0667	two-tailed t-test	Plin2 pos vs Plin2 neg	6, 6	0.0328	t=2.475 df=10
5G	0.3069, 0.4623	0.0373	planned two-tailed Welch's t-test	HFD veh vs. HFD AP	8, 7	0.0091	t=3.275 df=9.362
5G	0.2731, 0.3069	0.0606	planned two-tailed t-test	chow veh vs. HFD veh	5, 8	0.0009	t=4.48 df=11
5H	0.3889, 0.8567	0.8149	planned two-tailed t-test	HFD veh vs. HFD AP	8, 7	0.0184	t=2.693 df=13
5H	0.9251, 0.3889	0.7881	planned two-tailed t-test	chow veh vs. HFD veh	4, 8	0.0107	t=3.128 df=10
5J	0.2103, 0.2793	0.0001	planned two-tailed Welch's t-test	db/db V vs db/db DQ	12, 11	0.0037	t=3.566 df=12.45
5J	0.1030, 0.2103	<0.0001	planned two-tailed Welch's t-test	db/+ V vs db/db V	7, 12	0.0013	t=4.234 df=11.5
5K	0.9248, 0.7485	0.3043	planned two-tailed t-test	db/db V vs db/db DQ	12, 11	0.0009	t=3.842 df=21
5K	0.3026, 0.9248	0.4298	planned two-tailed t-test	db/+ V vs db/db V	7, 12	0.0065	t=3.101 df=17
5M	0.9980, 0.9295	0.896	two-tailed t-test	Plin2 pos vs Plin2 neg	6, 6	<0.0001	t=8.017 df=10
5N	0.8503, 0.7179	0.2116	two-tailed t-test	Plin2 pos vs Plin2 neg	6, 6	<0.0001	t=8.298 df=10
5O	0.5679		Correlation (Pearson)	chow and HFD	25	0.0005			-0.6475
5P	0.0411		Correlation (Spearman)	chow and HFD	25	0.0001				-0.6976
S5C	0.2662, 0.0134		two-tailed Mann–Whitney U test	Plin2 pos vs Plin2 neg	6, 6	0.619		14.5
S5D	0.3341, 0.9692	0.14	planned two-tailed t-test	db/db V vs db/db DQ	12, 11	0.6557	t=0.4523 df=21
S5D	0.5673, 0.3341	0.1723	planned two-tailed t-test	db/+ V vs db/db V	7, 12	0.2515	t=1.187 df=17
S5E	0.2843, 0.7831	0.6178	planned two-tailed t-test	HFD veh vs. HFD AP	8, 7	0.1525	t=2.64 df=11
S5E	0.2857, 0.2843	0.4464	planned two-tailed t-test	chow veh vs. HFD veh	5, 8	0.023	t=2.64 df=11
S5F	0.4737, 0.8979	0.1101	planned two-tailed t-test	HFD veh vs. HFD AP	8, 7	0.144	t=1.555 df=13
S5F	0.2065, 0.4737	0.1273	planned two-tailed t-test	chow veh vs. HFD veh	5, 8	0.5808	t=0.5689 df=11
6B	0.6454, 0.3563		one-way ANOVA (Tukey's comparison)	you Lipid vs sen Lipid	6, 6	<0.0001
6B	0.3563, N too small		one-way ANOVA (Tukey's comparison)	sen Lipid vs sen No Lipid	6, 3	0.0004
6D	N too small		one-way ANOVA (Tukey's comparison)	you Lipid vs sen Lipid	3, 3	<0.0001
6D	N too small		one-way ANOVA (Tukey's comparison)	sen Lipid vs sen No Lipid	3, 3	0.0006
6F	0.1232, 0.7955		one-way ANOVA (Tukey's comparison)	you Lipid vs sen Lipid	6, 6	<0.0001
6F	0.7955, N too small		one-way ANOVA (Tukey's comparison)	sen Lipid vs sen No Lipid	6, 3	0.0973
6H	N too small		one-way ANOVA (Tukey's comparison)	you Lipid vs sen Lipid	3, 3	0.0003
6H	N too small		one-way ANOVA (Tukey's comparison)	sen Lipid vs sen No Lipid	3, 3	<0.0001
6I	N too small		one-way ANOVA (Tukey's comparison)	you Lipid vs sen Lipid	3, 3	0.0002
6I	N too small		one-way ANOVA (Tukey's comparison)	sen Lipid vs sen No Lipid	3, 3	0.0008
6J	N too small		one-way ANOVA (Tukey's comparison)	you Lipid vs sen Lipid	3, 3	0.6407
6J	N too small		one-way ANOVA (Tukey's comparison)	sen Lipid vs sen No Lipid	3, 3	0.003
6K	N too small		one-way ANOVA (Tukey's comparison)	you Lipid vs sen Lipid	3, 3	0.0114
6K	N too small		one-way ANOVA (Tukey's comparison)	sen Lipid vs sen No Lipid	3, 3	0.0075
6M	N too small	0.0171	two-tailed Welch's t-test	Astro young vs senescent	3, 3	0.0073	t=11.32 df=2.034
6N	N too small	0.1417	two-tailed t-test	Astro young vs senescent	3, 3	0.0002	t=12.45 df=4
6O	N too small	<0.0001	two-tailed Welch's t-test	Astro young vs senescent	3, 3	0.0171	t=7.551 df=2
S6A	N too small		one-way ANOVA (Tukey's comparison)	you Lipid vs sen Lipid	3, 3	0.1091
S6A	N too small		one-way ANOVA (Tukey's comparison)	sen Lipid vs sen No Lipid	3, 3	0.9953
S6B	N too small	0.0247	two-tailed Welch's t-test	Astro young vs senescent	3, 3	0.0022	t=7.019 df=4
S6C	N too small	0.0103	two-tailed Welch's t-test	Astro young vs senescent	3, 3	0.027	t=5.887 df=2.021
S6D	N too small	<0.0001	two-tailed Welch's t-test	Astro young vs senescent	3, 3	0.0818	t=3.278 df=2
7E	0.6277, 0.7865	0.2513	planned two-tailed t-test	HFD veh vs. HFD AP	9, 8	0.041	t=2.236 df=15
7E	0.1683, 0.6277	0.0667	planned two-tailed t-test	chow veh vs. HFD veh	6, 9	0.0092	t=3.057 df=13
7F	0.5903, 0.3180	0.0491	planned two-tailed Welch's t-test	HFD veh vs. HFD AP	9, 8	0.0073	t=3.383 df=9.674
7F	0.2568, 0.5903	0.0398	planned two-tailed Welch's t-test	chow veh vs. HFD veh	6, 9	0.0146	t=3.339 df=6.291
7G	0.8041, 0.3031	0.7655	planned two-tailed t-test	HFD veh vs. HFD AP	9, 8	0.0425	t=2.217 df=15
7G	0.6620, 0.8041	0.7315	planned two-tailed t-test	chow veh vs. HFD veh	6, 9	0.0007	t=4.405 df=13
7I	0.3191, 0.7400	0.57	planned two-tailed t-test	HFD veh vs. HFD AP	6, 6	0.0365	t=2.412 df=10
7I	0.1687, 0.3191	0.915	planned two-tailed t-test	chow veh vs. HFD veh	5, 6	0.0074	t=3.443 df=9
7J	0.9234		Correlation (Pearson)	chow and HFD	16	0.0111			0.616
7K	0.7834		Correlation (Pearson)	chow and HFD	29	0.002			-0.5887
7L	0.4935		Correlation (Pearson)	chow and HFD	29	0.0105			-0.5022
7M	0.7834		Correlation (Pearson)	chow and HFD	29	0.0074			0.487
7N	0.4935		Correlation (Pearson)	chow and HFD	29	0.0011			0.5749
S7B	0.2515, 0.0262		planned two-tailed Mann–Whitney U test	HFD veh vs. HFD AP	9, 8	0.9626		35
S7B	0.3190, 0.2515	0.7892	planned two-tailed t-test	chow veh vs. HFD veh	6, 9	0.4421	t=0.7929 df=13
S7C	0.8513, 0.2156	0.876	planned two-tailed t-test	HFD veh vs. HFD AP	9, 8	0.6318	t=0.4891 df=15
S7C	0.4355, 0.8513	0.0402	planned two-tailed Welch's t-test	chow veh vs. HFD veh	6, 9	0.0068	t=3.331 df=10.83
S7D	0.7324, 0.8510	0.8068	planned two-tailed t-test	HFD veh vs. HFD AP	9, 8	0.5009	t=0.6897 df=15
S7D	0.7765, 0.7324	0.3072	planned two-tailed t-test	chow veh vs. HFD veh	6, 9	0.7561	t=0.3173 df=13
S7E	0.3612, 0.6089	0.1842	planned two-tailed t-test	HFD veh vs. HFD AP	9, 8	0.8803	t=0.1531 df=15
S7E	0.0334, 0.3612		planned two-tailed Mann–Whitney U test	chow veh vs. HFD veh	6, 9	0.0496		10
S7F	0.6039, 0.4766	0.1433	planned two-tailed t-test	HFD veh vs. HFD AP	9, 8	0.8614	t=0.1777 df=15
S7F	0.9598, 0.6039	0.0487	planned two-tailed Welch's t-test	chow veh vs. HFD veh	6, 9	0.2855	t=1.122 df=11.04
S7G	0.9949, 0.6134	0.8984	planned two-tailed t-test	HFD veh vs. HFD AP	9, 8	0.0313	t=2.375 df=15
S7G	0.3718, 0.9949	0.5401	planned two-tailed t-test	chow veh vs. HFD veh	6, 9	0.3989	t=0.8721 df=13
S7H	0.5564, 0.1618	0.0662	planned two-tailed t-test	HFD veh vs. HFD AP	9, 8	0.0186	t=2.639 df=15
S7H	0.3423, 0.5564	0.1237	planned two-tailed t-test	chow veh vs. HFD veh	6, 9	0.2528	t=1.197 df=13
S7I	0.1893, 0.4038	0.2244	planned two-tailed t-test	HFD veh vs. HFD AP	9, 8	0.0205	t=2.59 df=15
S7I	0.7314, 0.1893	0.2203	planned two-tailed t-test	chow veh vs. HFD veh	6, 9	0.1128	t=1.701 df=13
S7J	0.6961, 0.4853	0.2865	planned two-tailed t-test	HFD veh vs. HFD AP	9, 8	0.0913	t=1.804 df=15
S7J	0.2954, 0.6961	0.3742	planned two-tailed t-test	chow veh vs. HFD veh	6, 9	0.0288	t=2.458 df=13
S7K	0.8108, 0.5529	0.8672	planned two-tailed t-test	HFD veh vs. HFD AP	9, 8	0.2955	t=1.084 df=15
S7K	0.3660, 0.8108	0.2749	planned two-tailed t-test	chow veh vs. HFD veh	6, 9	0.4239	t=0.8256 df=13
S7L	0.6587, 0.3724	0.8928	planned two-tailed t-test	HFD veh vs. HFD AP	9, 8	0.013	t=2.816 df=15
S7L	0.8224, 0.6587	0.6775	planned two-tailed t-test	chow veh vs. HFD veh	6, 9	0.3109	t=1.054 df=13
S7M	0.1743, 0.6520	0.2375	planned two-tailed t-test	HFD veh vs. HFD AP	9, 8	0.2766	t=1.129 df=15
S7M	0.1931, 0.1743	0.2821	planned two-tailed t-test	chow veh vs. HFD veh	6, 9	0.3508	t=0.9677 df=13
S7N	0.1405, 0.8265	0.741	two-tailed t-test	db/db V vs db/db DQ	8, 8	0.0097	t=2.994 df=14
S7O	0.9510, 0.7883	0.6505	two-tailed t-test	db/db V vs db/db DQ	8, 8	0.0462	t=2.187 df=14
S8P	0.3253, 0.6104	0.2426	two-tailed t-test	db/db V vs db/db DQ	8, 8	0.0374	t=2.3 df=14
S7R cortex	0.1701, 0.9734	0.4557	planned two-tailed t-test	HFD veh vs. HFD AP	6, 8	0.0322	t=2.423 df=12
S7R cortex	0.5552, 0.1701	0.6841	planned two-tailed t-test	chow veh vs. HFD veh	5, 5	0.6069	t=0.5331 df=9
S7R OB	0.9243, 0.5159	0.1334	planned two-tailed t-test	HFD veh vs. HFD AP	5, 5	0.8445	t=0.2026 df=8
S7R OB	0.5720, 0.9243	0.497	planned two-tailed t-test	chow veh vs. HFD veh	5, 5	0.6606	t=0.4559 df=8
S7R PV	0.9136, 0.1203	0.7447	planned two-tailed t-test	HFD veh vs. HFD AP	5, 5	0.45	t=0.7942 df=8
S7R PV	0.3839, 0.9136	0.4497	planned two-tailed t-test	chow veh vs. HFD veh	5, 5	0.8216	t=0.2331 df=8
S7T	N too small, 0.0308		planned two-tailed Mann–Whitney U test	HFD veh vs. HFD AP	3, 6	0.0476		1
S7T	0.1420, N too small	0.7435	planned two-tailed t-test	chow veh vs. HFD veh	5, 3	0.0352	t=2.707 df=6
S7V	0.5838, 0.2263	0.0458	planned two-tailed Welch's t-test	HFD veh vs. HFD AP	8, 7	0.6928	t=0.4072 df=9.552
S7V	0.4445, 0.5838	0.7261	planned two-tailed t-test	chow veh vs. HFD veh	5, 8	0.6672	t=0.4418 df=11
S7W	0.0832, 0.1107	0.6258	planned two-tailed t-test	HFD veh vs. HFD AP	6, 6	0.3186	t=1.05 df=10
S7W	0.9019, 0.0832	0.5117	planned two-tailed t-test	chow veh vs. HFD veh	6, 6	0.0002	t=5.792 df=10
S8A	0.0077		Correlation (Spearman)	chow and HFD	25	0.8823				0.0312
S8B	0.5306		Correlation (Pearson)	chow and HFD	25	0.1703			-0.2831
S8C	0.869		Correlation (Pearson)	chow and HFD	25	0.468			0.1521
S8D	0.397		Correlation (Pearson)	chow and HFD	25	0.5467			0.1265
S8E	0.6367		Correlation (Pearson)	chow and HFD	25	0.0091			-0.5105
S8F	0.6367		Correlation (Pearson)	chow and HFD	25	0.1856			0.4308
S8G	0.4935		Correlation (Pearson)	chow and HFD	25	0.0018			0.554
S8H	0.6367		Correlation (Pearson)	chow and HFD	25	0.0435			0.3775
